# Supplementary material for: Machine Learning Algorithm to Predict Obstructive Coronary Artery Disease: Insights from the CorLipid Trial
Source: Metabolites. 2022 Aug 30;12(9):816. doi: 10.3390/metabo12090816 (PMC9504538; doi:10.3390/metabo12090816)
Supplement: Supplementary file 1 [file metabolites-12-00816-s001.zip]

Archive with 1 entries (1 files):
- metabolites-1863614-supplementary.pdf
